# Supplementary material for: Dipeptidyl Peptidase 4 Restoration Facilitates Antitumor Immunity in KRAS-LKB1–Mutant Lung Cancer
Source: Cancer Res Commun. 2025 Dec 17;5(12):2175–85. doi: 10.1158/2767-9764.CRC-25-0199 (PMC12709056; doi:10.1158/2767-9764.CRC-25-0199)
Supplement: Table S1 — The sgRNA target sequences [file crc-25-0199_table_s1_suppst1.xlsx]

## Sheet: Sheet1
For qRT-PCR
	Forward (5'-3')	Reverse (5'-3')
human DPP4	GGGTCACATGGTCACCAGTG	TCTGTGTCGTTAAATTGGGCATA
human 36B4	CAGATTGGCTACCCAACTGTT	GGAAGGTGTAATCCGTCTCCA
mouse CXCL10	CCAAGTGCTGCCGTCATTTTC	GGCTCGCAGGGATGATTTCAA
mouse CD8a	CCGTTGACCCGCTTTCTGT	TTCGGCGTCCATTTTCTTTGG
mouse CD4	AGGTGATGGGACCTACCTCTC	GGGGCCACCACTTGAACTAC
mouse Granzyme B	CCACTCTCGACCCTACATGG	GGCCCCCAAAGTGACATTTATT
mouse TNFa	GGTGCCTATGTCTCAGCCTCTT	GCCATAGAACTGATGAGAGGGAG
mouse IFNb	CAGCTCCAAGAAAGGACGAAC	GGCAGTGTAACTCTTCTGCAT
mouse 36B4	AGATTCGGGATATGCTGTTGGC	TCGGGTCCTAGACCAGTGTTC
For sgRNA vector
	Target sequence (5'-3')
scramble sgRNA	ATCGTTTCCGCTTAACGGCG
human LKB1 sgRNA1	GTACTCCATCACCATATACG
human LKB1 sgRNA2	CTTCAAGGTGGACATCTGGT
